# Supplementary material for: Short Report: Using Targeted Urine Metabolomics to Distinguish Between Manganese Exposed and Unexposed Workers in a Small Occupational Cohort
Source: Front Public Health. 2021 May 20;9:666787. doi: 10.3389/fpubh.2021.666787 (PMC8172780; doi:10.3389/fpubh.2021.666787)
Supplement: Supplementary file 1 [file Data_Sheet_1.CSV]

metabolites	mean_abundance_unexposed	stdev_unexposed	mean_abundance_exposed	stdev_exposed	FDR
n.isobutyrylglycine..144.	5.402608622	0.15157489	5.68067554	0.185898936	0.01630
Anserine..241.	5.42808793	0.482193955	6.247779597	0.685065469	0.03110
beta.alanine..89.99.	3.260470076	0.843078332	4.498534557	0.984094734	0.03110
cholic.acid..407.01.	4.408101971	0.620677357	3.430691035	0.770746272	0.03110
Methionine..149.99.	4.190583303	0.149339644	4.423480108	0.192672127	0.03110
n.isovalerylglycine..158.	6.097534369	0.191533197	6.329458937	0.196496285	0.07778
Threonine..120.	5.859346664	0.134964961	6.032765145	0.164791927	0.09657
Creatine..131.98.	6.454992123	0.320648154	6.997640361	0.597217897	0.10069
pseudouridine..243.	7.821248566	0.077566081	7.748378852	0.053963602	0.10069
Alanine..90.	5.850459089	0.160276929	6.07443755	0.257433342	0.11950
Guanidinoacetate..116.	6.162343366	0.282099554	6.399116815	0.172930551	0.11950
Serine..106.01.	6.262110905	0.135562371	6.417879753	0.156359931	0.11950
X5.Aminovaleric.Acid..117.98.	6.148958639	0.27994644	6.394858505	0.188410598	0.1195
Glycolic.acid..75.	4.521484816	0.39363707	4.83115238	0.214668715	0.13939
Carnosine..227.	5.995955448	0.392996949	6.334377182	0.384134389	0.16905
gentisate..153.01.	6.034977398	0.31004718	6.391047082	0.50233877	0.16905
Valine..118.	5.057329654	0.068131256	5.165420683	0.161376493	0.16905
mannitol..181.01.	6.588700324	0.217972288	6.359507565	0.263671283	0.18723
Reduced.glutathione..306.3.	3.732819818	0.644054958	4.219452663	0.441101268	0.21327
Xanthurenic.Acid..204.1.	5.36990517	0.141550782	5.478781735	0.119794583	0.22634
Histidine..156.	7.61389884	0.214319756	7.806356184	0.221517918	0.24427
lactate..88.99.	6.01142062	0.247294923	5.839797892	0.190658656	0.24427
Niacinamide..123.	4.504356571	0.167327559	4.358732669	0.232102266	0.24427
Asparagine..133.	5.508351887	0.142989187	5.674329974	0.228282888	0.28389
homocitrulline..190.	5.787983899	0.153174773	5.969098166	0.259812734	0.28389
methionine.sulfoxide..166.	4.599235707	0.170738094	4.752153275	0.20033673	0.28389
Tyramine..137.99.	5.199485858	0.20304264	5.333455326	0.207567736	0.28389
Leucine..D.norleucine..132.01.	5.216321743	0.098493569	5.296950475	0.126647085	0.30257
Creatinine..114.	8.267571673	0.059891668	8.224278383	0.049949495	0.32180
Hippuric.Acid..178.	8.060932443	0.47203796	8.40217837	0.334031316	0.32180
imidazole.propionate..141.	4.83297984	0.891880002	4.498988365	0.993080121	0.32180
Hydroxyproline..131.99.	4.387330713	1.323246785	5.249942009	0.840894741	0.36571
Allopurinol..134.98.	2.844521134	0.183965734	2.76879643	0.24329082	0.37284
Aminoacetone..74.	3.804148194	0.578966017	4.072081091	0.543277403	0.37284
Betaine..117.99.	7.280862757	0.40039649	7.047811517	0.29651123	0.37284
Biopterin..238.	4.433287705	0.161451417	4.502444239	0.353483219	0.37284
Cysteine.S.sulfate..200.	4.780983984	0.210469215	4.901777443	0.148534253	0.37284
Epinephrine..166.	5.662107613	0.099495578	5.746030142	0.15472481	0.37284
erythronic.threonic.acid..135.01.	8.036932457	0.071283397	7.993723026	0.085592941	0.37284
gamma.Aminobutyrate..102.	3.204235494	0.435176184	3.479041184	0.29945175	0.37284
Glucoronate..193.	6.646006532	0.163280067	6.549361131	0.208627033	0.37284
iso.Leucine..allo.isoleucine..132.02.	4.557346246	0.382158698	4.714031224	0.110619995	0.37284
L.2.aminobutyric.acid..104.01.	4.497526843	0.530354079	4.85081475	0.682277285	0.37284
Linolenic.Acid..277.1.	2.844521134	0.183965734	2.76879643	0.24329082	0.37284
N.Acetyl.Aspartate..naa...174.01.	6.328951504	0.123176056	6.278046102	0.147341839	0.37284
N.Acetyl.aspartyl.glutamate..naag...303.	5.932809143	0.362171617	6.119148827	0.41187007	0.37284
N2.N2.Dimethylguanosine..312.2.	6.520951947	0.108307747	6.463394962	0.085282628	0.37284
N6.Acetyl.lysine..188.99.	5.786025673	0.116217902	5.877149645	0.134345467	0.37284
Ornithine..132.9.	5.372983074	0.103048611	5.494557707	0.201225332	0.37284
Oxypurinol..150.98.	2.844445631	0.183986578	2.768862714	0.243310409	0.37284
phenylacetylglutamine..263.	7.647339711	0.260516421	7.831989791	0.340557802	0.37284
Phenylalanine..165.99.	6.159008406	0.099034588	6.244200707	0.153450456	0.37284
Pipecolate..130.	3.160562717	0.950652954	2.76879643	0.24329082	0.37284
Tryptophan..205.1.	5.732947078	0.18732221	5.841909698	0.152833305	0.37284
Uridine..245.2.	3.835190126	0.386159797	4.001111306	0.379718209	0.37284
X2.Hydroxyglutarate..147.	6.158451835	0.186729264	6.074539848	0.139290732	0.37284
X2.oxobutyrate..101.01.	4.588816014	0.392763598	4.754152048	0.419439022	0.37284
X3.Aminoisobutyrate..103.98.	5.140362082	0.426726871	5.457083299	0.587313548	0.37284
X3.hydroxypropionic.acid..89.02.	5.162115769	0.33324779	5.353150333	0.234082592	0.37284
X3.Indoxyl.Sulfate..212.1.	7.60135636	0.158411566	7.722274566	0.194380131	0.37284
X6.Methyladenosine..282.2.	4.504036625	0.290474525	4.367325436	0.298236244	0.37284
cis.aconitate..173.01.	5.658233884	0.29520574	5.512167246	0.166046215	0.37837
Citrulline..174.	5.464091918	0.169235155	5.600827165	0.275312437	0.37837
D.Leucic.Acid..130.99.	5.972125893	0.254924781	6.118939427	0.214358982	0.37837
Phosphotyrosine..261.99.	4.32686176	0.439659806	3.923823394	0.781546872	0.37837
cGMP..344.	4.430754562	0.182394472	4.331132109	0.137111173	0.39379
X2.hydroxybutyrate..103.02.	6.70849907	0.209515028	6.6031717	0.105796658	0.39379
Arginine..175.	6.251894216	0.103802002	6.358682904	0.188459697	0.40854
Azelaic.Acid..187.	6.477587542	0.295697206	6.652812389	0.386464698	0.40854
Cytidine..244.2.	4.084260775	0.438516729	4.288653016	0.512445757	0.40854
Imidazoleacetic.acid..127.	5.475566988	0.210937789	5.553352113	0.16405483	0.40854
N.Carbamoyl.B.Alanine..131.02.	5.105359564	0.236991575	5.161384031	0.131501937	0.40854
succinylcarnitine..262.	5.816530196	0.154205066	5.874131438	0.117516265	0.40854
X3HBA..103.	5.488558315	0.362493727	5.344824104	0.241349009	0.40854
Xanthine..150.99.	6.777276357	0.218194805	6.682929784	0.131523051	0.40854
Lysine..147.	6.420927047	0.300942131	6.615820665	0.371445067	0.42979
X5..methylthioadenosine..298.	5.354001579	0.166162254	5.250696488	0.167188584	0.42979
homoarginine..189.	6.405228414	0.213392816	6.500838513	0.284088645	0.44287
Homogentisate..167.	5.011097744	0.654146844	5.105756638	0.662946566	0.44287
Hypotaurine..110.01.	3.665339073	0.483191531	3.896277429	0.548987468	0.44287
Anthranilic.Acid..136.	3.26095382	0.856442841	3.02822458	0.708548082	0.44388
CMP..322.	3.707681269	0.432338709	3.478458521	0.472232893	0.44388
isovalerylcarnitine..246.	6.280563022	0.40077336	6.46481672	0.298099303	0.44388
N6.Trimethyllysine..189.01.	7.879551454	0.202412304	7.949296325	0.270537101	0.44388
X7.methylguanine..166.01.	6.644561272	0.11314941	6.586493847	0.086627059	0.44388
Adenine..134.	5.090490864	0.195359734	4.980050656	0.267160681	0.48497
Adipic.Acid...3.methyl.glutaric.acid..144.98.	4.76202141	0.878130117	5.107751282	0.549563353	0.48497
N.Ac.Tyrosine..222.	5.161315329	0.166589942	5.27143636	0.245722087	0.48497
UMP..325.	2.844521134	0.183965734	2.867269276	0.464974629	0.48497
Urate..167.01.	7.627233536	0.145779009	7.568974641	0.153879725	0.48497
Indole.3.Acetic.Acid..173.99.	5.710146334	0.503358216	5.547047472	0.449515573	0.50849
Mannose..179.	5.176043866	0.823724561	5.454376757	0.682358045	0.51943
phenyllactic.acid..165.	5.469569569	0.264072929	5.369886332	0.208741597	0.51943
Ribulose.5.phosphate..229.01.	3.0271958	0.455627648	2.950219047	0.46231826	0.51943
X1.Methyladenosine..282.1.	7.175187037	0.112177941	7.124242778	0.079351035	0.51943
X3.hydroxycinnaminic.acid..163.	6.322836148	0.139980775	6.276661629	0.178480478	0.51943
Glycine..76.	5.274469201	0.259826063	5.377542498	0.230842554	0.52254
L.Kynurenine..209.1.	4.275449965	0.154443761	4.426895962	0.316316298	0.52254
Linoleic.Acid..279.063.	4.283294152	0.232096487	4.169648607	0.562778116	0.52254
X3.methyl.3.hydroxyglutaric.acid..161.	5.400589271	0.146100644	5.334528907	0.134301599	0.52254
X4.guanidinobutanoate..146.01.	5.666761778	0.229606212	5.757666261	0.207436839	0.52254
X4.Pyridoxic.acid..182.1.	7.625044323	0.424495938	7.465475722	0.319454529	0.52254
Glucosamine..180.1.	5.678038899	0.172306474	5.79117917	0.216166124	0.53451
Glutamic.acid..148.	5.621664282	0.127645359	5.60033003	0.162634626	0.53451
Glycochenodeoxycholate..448.3.	3.89747186	0.692751521	4.19404842	0.443852061	0.53451
Succinate..116.99.	5.474558152	0.216427101	5.377496517	0.193437501	0.53451
Xanthosine..283.1.	5.805215747	0.229859473	5.722138388	0.10912237	0.53451
Inositol..178.97.	5.839637811	0.41615024	5.981497502	0.413277969	0.55085
n.glycylproline..173.	5.392840963	0.211146458	5.480530009	0.149878109	0.55085
X2.hydroxyisobutyrate..103.01.	4.472415802	0.188813972	4.412606772	0.1397571	0.55085
Cystathionine..221.1.	4.948231581	0.513552073	4.891264061	0.432722958	0.55953
dimethylarginine..A.SDMA...203.	7.675675229	0.125764015	7.724371038	0.138879665	0.55953
ethanolamine..62.	5.408879459	0.162778026	5.47716198	0.124513041	0.55953
glutarylcarnitine..276.	5.995589671	0.167578985	5.901432077	0.219332184	0.55953
o.phosphoethanolamine..140.	5.413298572	0.271432724	5.486256399	0.221507661	0.55953
Aminolevulinate..132.	5.050280249	0.109122872	5.091066275	0.107445462	0.57252
Mevalonate..146.99.	5.653253939	0.129507115	5.630968713	0.18386816	0.57252
Tyrosine..182.1.	5.931517915	0.129369617	5.982766913	0.109855899	0.57252
Inosine..269.2.	4.616515231	0.519746894	4.363252558	0.577845761	0.59748
Neopterin..254.	4.663669357	0.16864265	4.592531085	0.186865089	0.59748
Cholesteryl.sulfate..465.	2.844445631	0.183986578	3.148654282	1.090084433	0.60694
Glucosamine.6.phosphate..258.	5.017360834	0.118163135	4.980137083	0.159636528	0.60694
Methylmalonate..117.	5.390255817	0.21540045	5.452425921	0.175680029	0.60694
N.Ac.Glutamate..188.	5.676741005	0.17109967	5.692192619	0.137807735	0.60694
N.AcetylGlycine..115.99.	4.845237437	0.769813905	5.128940992	0.154085488	0.60694
X1.3.Methylhistidine..169.99.	7.486824191	0.466488852	7.675132117	0.351577331	0.63638
X4.hydroxybenzoic.acid..137.	6.148844221	0.22575014	6.121611317	0.224663373	0.66650
Acetylcholine..146.1.	5.324968849	0.186206547	5.340620664	0.120853557	0.68581
Deoxycarnitine..147.01.	5.021168214	0.644103229	5.175510849	0.401199226	0.68581
MOPEG.Sulfate..263.01.	7.027082742	0.201811008	6.961019134	0.096650981	0.68581
PPA..162.99.	4.16939109	0.267788607	4.210875161	0.339286679	0.68581
Theobromine..181.	5.682234191	0.49655768	5.405331664	0.814190139	0.68581
Thymine..125.	4.92295055	0.151978738	4.903206196	0.110858637	0.68581
trans.Aconitate..172.98.	4.576303173	0.895777185	4.566178193	0.847018676	0.68581
Trimethylamine.N.oxide..TMAO...76.1.	6.736109276	0.317958018	6.753220555	0.247450546	0.68581
Uracil..111.	6.508403123	0.210422354	6.548169262	0.258978437	0.68581
vanilmandelic.acid..197.	6.099979951	0.216287074	6.13796563	0.100817822	0.68581
X1.methylnicotinamide..137.	7.968026194	0.181130359	7.922941659	0.167763518	0.68581
X2.Aminoadipate..159.99.	5.30157503	0.715826352	5.501056853	0.211986028	0.68581
Hypoxanthine..134.99.	7.049671933	0.401998973	6.896565889	0.252856965	0.69981
Maleic.Acid..115.	5.000551089	1.00701092	5.394935539	0.38454755	0.69981
MethylSuccinate..130.98.	4.604679231	0.135122507	4.655015106	0.221707063	0.69981
N.Ac.Arginine..217.	6.310678369	0.140678828	6.359279526	0.191301728	0.69981
Norepinephrine..170.	4.282393836	0.865895981	4.003482817	1.022792217	0.69981
Argininosuccinate..291.	5.435743822	0.167629899	5.441105184	0.154628469	0.72190
L.mandelic.acid..151.01.	6.515642377	0.203376435	6.465478872	0.181459264	0.72190
X3.4.hydroxyphenylacetic.acid..151.03.	6.618004146	0.207167075	6.559334662	0.182105415	0.72190
Betaine.Aldehyde..102.	5.137290492	0.891734821	5.447815024	0.186476861	0.73596
Pyruvate..87.	5.032832207	0.172468617	4.997067067	0.13961602	0.73596
SAH..385.	5.018287464	0.136847741	4.964537638	0.136042419	0.73596
Theophylline..179.03.	6.533643828	0.650091605	6.475298738	0.772452184	0.73596
Cysteine..122.	4.008921241	0.589779122	4.216039465	0.280060373	0.75003
G6P..259.	4.386853566	0.697652141	4.417557246	0.81404432	0.75003
Glycocholate..464.3.	4.250335402	0.462071183	4.169712384	0.446945325	0.75003
Ribose.5.P..229.	5.237172831	0.32907158	5.309871971	0.32338677	0.75003
X2.hydroxyphenylacetate..151.	6.171305648	0.174686923	6.251070932	0.179531733	0.75003
Sucrose..341.01.	6.258240052	0.63762122	6.362198118	0.402318785	0.75621
Allantoin..157.	6.347475438	0.235569657	6.267840928	0.148711248	0.76015
Carnitine..162.	7.342636675	0.401361311	7.259627944	0.412633011	0.76015
Histamine..112.01.	4.510962183	0.967999845	4.600369462	0.781928151	0.76015
S.adenosylmethionine..SAM...399.	6.327746328	0.134346348	6.352054534	0.11383759	0.76015
X5.Hydroxyl.Indole.3.Acetic.Acid..189.99.	5.939479679	0.143543716	5.980696479	0.151866436	0.76015
Cytosine..112.	5.329140095	0.318607173	5.259062332	0.164973455	0.78606
X2.methylglutaric.acid..145.	5.226614325	0.148218406	5.254392487	0.210886364	0.78606
Guanine..152.	5.140503458	0.17803814	5.089846425	0.206239353	0.81619
Alpha.Ketoglutaric.Acid..144.99.	5.427674464	1.203776473	5.577387015	0.880044123	0.82742
cAMP..330.	4.950174226	0.174796622	4.98680528	0.149423271	0.82742
Cystine..241.1.	5.404978334	0.171242415	5.434754105	0.218330614	0.82742
Glucose..178.98.	5.87880942	0.438687957	5.929947579	0.662702026	0.82742
Glycerate..105.	5.143356757	0.207142177	5.126000005	0.27436731	0.82742
Guanosine..284.2.	3.851138128	0.49367985	3.801066597	0.497314714	0.82742
indole.3.carboxylic.acid..160.	4.564030236	0.649191127	4.660340628	0.591087987	0.82742
Kynurenic.Acid..187.99.	6.977867214	0.195019674	7.011830109	0.183397684	0.82742
S.methylcysteine..136.	5.004219541	0.129011755	5.041754587	0.158809634	0.82742
Taurine..125.99.	6.017527639	0.572014919	6.096127367	0.620418122	0.82742
Taurocholate..514.5.	4.344765929	0.493039684	4.253927796	0.549324923	0.82742
Thiamine..265.	6.283925433	0.464874602	6.295673918	0.395346316	0.82742
X1.Methylhistamine..126.	3.442929699	0.419046466	3.383010701	0.501254323	0.82742
X2.isopropylmalic.acid..174.99.	3.727188322	1.442079752	4.324622779	1.721848582	0.82742
alpha.ketophenylacetic.acid..149.	5.013600085	0.207937519	5.048379886	0.225215798	0.85279
arabitol.xylitol..151.02.	7.116395618	0.131376734	7.095627169	0.12504313	0.85279
Ethylmalonic.acid..131.02.	6.349458507	0.256216058	6.384077431	0.335059238	0.87407
Glyceraldehyde..89.01.	4.382268078	0.667827925	4.29448446	0.952166241	0.87407
n.formylmethionine..176.	4.5544452	0.212517537	4.584947223	0.135710209	0.87407
IMP..347.1.	4.768512049	0.611067353	4.910497023	0.226329071	0.87518
Lactose.Trehalose..341.	4.556499428	0.774752402	4.529716903	0.975638795	0.87518
N.Ac.L.Glutamine..187.01.	5.833582345	0.290637472	5.76359532	0.238314949	0.87518
N.Acetylneuraminate..308.1.	6.703072304	0.123516695	6.676631635	0.131605698	0.87518
NADH..663.9.	4.116376696	0.472822169	4.254094909	0.15591918	0.87518
X3.Hydroxyanthranilic.Acid..151.99.	5.864722709	0.302269258	5.628734572	0.837445698	0.87518
X3.isopropylmalate..175.01.	3.459546376	0.84972238	3.765919852	1.089100634	0.87518
xylonate..164.99.	7.721828548	0.12798396	7.732933753	0.131647263	0.87518
Acetylcarnitine..204.1.	7.051484545	0.517993521	7.024402639	0.449056817	0.88034
Cotinine..176.99.	3.555002174	1.464294285	3.577571326	1.432032837	0.88034
DL.DOPA..198.	5.364589602	0.180194939	5.355848156	0.138795137	0.88034
Homocysteine..135.99.	3.041994687	0.46857543	3.0488671	0.428103483	0.88034
N.Ac.Alanine..130.	5.764353038	0.137697091	5.780906777	0.128433159	0.88034
N.Acetylputrescine..131.	5.572778692	0.131000921	5.561269071	0.129741959	0.88034
trigonelline..138.01.	7.276579582	0.459564919	7.281533289	0.409895311	0.88034
Choline..103.99.	7.218229488	0.199371369	7.169708031	0.158328697	0.88923
cortisol..361.	3.141664784	0.351814212	3.185112675	0.391973369	0.88923
Glutamine..146.99.	6.83722904	0.202226203	6.899209212	0.195369122	0.88923
Homovanilate..181.	5.797144874	0.105344386	5.79470201	0.188810959	0.88923
X1.7.dimethylxanthine..181.01.	6.284850113	0.988254769	6.311151699	1.00828275	0.88923
X3.hydroxyisovaleric.acid..117.03.	7.086289587	0.307780604	7.108751867	0.219275598	0.88923
N.Ac.Phenylalanine..206.	5.171411762	0.549373742	5.323867456	0.155771559	0.90916
OH.Phenylpyruvate..179.02.	5.035801968	0.299832307	4.906688558	0.459544804	0.90916
Salicylurate..196.1.	5.115083258	0.405548377	5.351005092	0.953479663	0.90916
Adenosine..268.2.	5.940973414	0.121118289	5.95286338	0.162409011	0.91747
Geranyl.Pyrophosphate..313.1.	2.844521134	0.183965734	2.98546918	0.494212256	0.91747
Pentothenate..218.1.	6.385807823	0.433570805	6.301334557	0.229441897	0.91747
Proline..116.	4.708777037	0.694867121	4.619973376	0.449203303	0.91747
Pyroglutamic.Acid..130.04.	5.742603421	0.128278535	5.732224648	0.180478746	0.91747
Sorbitol..180.99.	3.298193298	1.218264709	4.05511315	1.70474338	0.91747
Citraconic.Acid..128.99.	5.506609203	1.242231853	5.590904371	0.873795878	0.94047
Phosphorylcholine..185.	3.96845751	0.625750749	3.915936794	0.680966685	0.94047
Dimethylglycine..104.	5.664565115	0.392501529	5.649944219	0.273971903	0.96710
Caffeine..195.	5.810494649	0.895888713	5.717293847	1.127580612	0.97411
Glycerophosphocholine..258.	5.794703725	0.116997385	5.786114505	0.131880479	0.97411
Indole.3.Lactate..204.11.	5.53457462	0.296258133	5.549568091	0.205754281	0.97411
Orotate..155.	5.34108837	0.178983677	5.199536946	0.666189476	0.97411
riboflavin..377.	5.413780094	0.552820986	5.364242727	0.498059388	0.97411
X1.methylguanidine..74.01.	5.637943963	0.413816287	5.613305035	0.235794509	0.97411
Agmatine..130.99.	4.666321967	1.011244965	4.945447378	0.6526198	1.00000
